# Supplementary material for: Alleviation of Neuronal Cell Death and Memory Deficit with Chungkookjang Made with Bacillus amyloliquefaciens and Bacillus subtilis Potentially through Promoting Gut–Brain Axis in Artery-Occluded Gerbils
Source: Foods. 2021 Nov 4;10(11):2697. doi: 10.3390/foods10112697 (PMC8619225; doi:10.3390/foods10112697)
Supplement: Supplementary file 1 [file foods-10-02697-s001.zip]

Archive with 1 entries (1 files):
- foods-1407372-supplementary.pdf
